# Supplementary material for: Complement Component C5a and Fungal Pathogen Induce Diverse Responses through Crosstalk between Transient Receptor Potential Channel (TRPs) Subtypes in Human Conjunctival Epithelial Cells
Source: Cells. 2024 Aug 9;13(16):1329. doi: 10.3390/cells13161329 (PMC11352353; doi:10.3390/cells13161329)
Supplement: Supplementary file 1 [file cells-13-01329-s001.zip]

Archive with 1 entries (1 files):
- cells-3105678-supplementary.pdf
